# Supplementary material for: Skull bone tumor: a review of clinicopathological and neuroimaging characteristics of 426 cases at a single center
Source: Cancer Commun (Lond). 2019 Mar 8;39:8. doi: 10.1186/s40880-019-0353-0 (PMC6407197; doi:10.1186/s40880-019-0353-0)
Supplement: Supplementary file 1 — Additional file 1: Table S1. Summary of general information, clinicopathologic features and follow-up results for 426 patients with skull bone tumors. [file 40880_2019_353_MOESM1_ESM.xlsx]

## Sheet: Sheet1
Table S1. Summary of general information, clinicopathologic features and follow-up results for 426 patients with skull bone tumors
Tumors	Number of cases	Male:female ratio	Age distribution (years):	Most common	Preoperative/Pathological	Resection approach		Treatment (%)		Local recurrence rate	Percentage of living cases
	(% of all tumors)		Median (range)	location (cases)	diagnostic rate (%)	(cases)	OP	RT	CT	(%)	(%)
Benign tumors
Osteoma	13 (3.1)	6 : 7	33 (9-68)	Frontal (6)	69.2	Single-frontal (5)	100 (GTR)	0	0	0	100
Giant cell tumor	7 (1.6)	3 : 4	29 (22-58)	Parasellar (4)	28.6	FT (4)	71.4 (GTR)	14.3	0	14.3	85.7
Osteoblastoma	3 (0.7)	1 : 2	19 (6-20)	Occipital (2)	0	Suboccipital median (2)	66.7 (GTR)	0	0	0	66.7
Chondroma	10 (2.3)	5 : 5	29 (10-52)	Parasellar (5)	40.0	FT (5)	80.0 (GTR)	10.0	0	10.0	100
Osteochondroma	10 (2.3)	6 : 4	43 (28-66)	Parasellar (7)	30.0	FT (6)	80.0 (GTR)	20.0	0	30.0	90.0
Chondromyxoid fibroma	2 (0.5)	Male	35.5 (33-38)	Parasellar, petrosal	0	FT, retrosigmoid	50.0 (GTR)	50.0	0	50.0	50.0
Haemangioma	6 (1.4)	4 : 2	16 (11-32)	Parietal (3)	66.7	FP (2), PO (2)	83.3 (GTR)	0	0	0	100
Ossifying fibroma	2 (0.5)	Female	33 (7-59)	Frontal, temporal	50.0	Single-frontal, FT	100 (STR)	50.0	0	50.0	100
Myxoma	5 (1.2)	1 : 4	21 (9-54)	Clivus (3)	20.0	TO (2), far lateral (2)	20.0 (GTR)	40.0	0	60.0	60.0
Intraosseous meningioma	2 (0.5)	1 : 1	70.5 (65-76)	Orbit, frontal	50.0	Fronto-orbit-zygomatic, single-frontal	100 (STR)	100	50.0	100	100
Malignant tumors
Chordoma	175 (41.1)	96 : 79	39 (8-81)	Clivus (128)	86.9	TO (69)	50.9 (GTR)	78.9	28.0	35.4	67.4
Chondrosarcoma	57 (13.4)	32 : 25	31 (10-76)	Petrosal (15)	63.2	Retrosigmoid (20)	66.7 (GTR)	50.9	31.6	42.1	56.1
Osteosarcoma	8 (1.9)	2 : 6	33 (13-44)	Clivus (2), parasellar (2)	37.5	FT (3)	50.0 (GTR)	87.5	100	75.0	37.5
Ewing sarcoma	12 (2.8)	7 : 5	15 (4-50)	Parietal (6)	16.7	FP (4)	58.3 (GTR)	75.0	83.3	50.0	41.7
Fibrosarcoma of bone	1 (0.2)	Male	50	Occipital	0	Suboccipital median	100 (STR)	100	100	100	0
Solitary plasmacytoma	9 (2.1)	4 : 5	52 (41-65)	Clivus (6)	11.1	TO (6)	55.6 (GTR)	66.7	77.8	44.4	55.6
Primary non-Hodgkin lymphoma	7 (1.6)	6 : 1	51 (33-79)	Clivus (3)	0	Retrosigmoid (2), trans-sphenoid (2)	42.9 (GTR)	28.6	71.4	42.9	57.1
Granulocytic sarcoma	2 (0.5)	1 : 1	15 (12-18)	Sphenoid, occipital	0	Subfrontal, suboccipital median	100 (STR)	100	100	100	0
Haemangioperithelioma	1 (0.2)	Male	35	Petrosal	0	TO-retrosigmoid	100 (STR)	100	0	100	100
Malignant fibrous histocytoma	3 (0.7)	Male	28 (21-30)	Clivus (3)	0	Trans-sphenoid (2)	33.3 (GTR)	0	66.7	33.3	33.3
Skull metastatic tumor	24 (5.6)	14 : 10	48 (29-71)	Temporal (9)	62.5	FT (13)	79.2 (GTR)	79.2	87.5	37.5	41.7
UNNTs
Fibrous dysplasia	35 (8.2)	14 : 21	40 (8-59)	Frontal (9)	85.7	Coronary fromtal (5), FT (5)	45.7 (GTR)	37.1	0	25.7	82.9
Aneurysmal bone cyst	7 (1.6)	4 : 3	21 (7-43)	Parietal (2), petrosal (2)	42.9	FP (2), retrosigmoid (2)	71.4 (GTR)	14.3	0	14.3	100
Simple bone cyst	12 (2.8)	5 : 7	35 (17-56)	Petrosal (4)	75.0	Retrosigmoid (5)	75.0 (GTR)	16.7	0	16.7	91.7
Llanghans cell histiocytosis	8 (1.9)	5 : 3	26 (10-62)	Sellar (3)	37.5	Trans-sphenoid (3)	50.0 (GTR)	37.5	50.0	37.5	75.0
Cholesterol granuloma	3 (0.7)	2 : 1	50 (45-52)	Petrosal (2)	33.3	Retrosigmoid (2)	100 (GTR)	0	0	0	100
Periosteum sinus	2 (0.5)	Male	16 (13-19)	Frontal, parietal	100	Single-frontal, FT	100 (GTR)	0	0	0	100
UNNT, undefined neoplastic nature tumor; OP, operation; RT, radiotherapy; CT, chemotherapy; FP, frontoparietal; PO, parieto-occipital; FT, frontotemporal; TO, temporo-occipital; GTR, gross-total resection; STR, subtotal resection.
