# Supplementary material for: Skull bone tumor: a review of clinicopathological and neuroimaging characteristics of 426 cases at a single center
Source: Cancer Commun (Lond). 2019 Mar 8;39:8. doi: 10.1186/s40880-019-0353-0 (PMC6407197; doi:10.1186/s40880-019-0353-0)
Supplement: Supplementary file 2 — Additional file 2: Table S2. Statistical analysis of CT and MRI characteristics of 426 cases with skull bone tumors. [file 40880_2019_353_MOESM2_ESM.xlsx]

## Sheet: Sheet1
Table S2 Statistical analysis of CT and MRI characteristics of 426 cases with skull bone tumors
Characteristic	Number of benign cases (% of all benign tumors)	Number of malignant cases (% of all malignant tumors)	Number of UNNT cases (% of all UNNTs)	χ2	P value
CT
Destruction	30 (50.0)	283 (94.6)	28 (41.8)	135.223	<0.001
Calcification	40 (66.7)	130 (43.5)	22 (32.8)	15.661	<0.001
MRI
Localization				38.188	<0.001
Midline	11 (18.3)	172 (57.5)	22 (32.8)
Lateral	49 (81.7)	127 (42.5)	45 (67.2)
Boundary				35.909	<0.001
Clear	46 (76.7)	111 (37.1)	39 (58.2)
Ambiguous	14 (23.3)	187 (62.5)	28 (41.8)
Soft tissue invovlment	4 (6.7)	63 (21.1)	9 (13.4)	8.127	0.017
Fluid-fluid levels	4 (6.7)	26 (8.7)	11 (16.4)	4.455	0.108
Cystic area	23 (38.3)	100 (33.4)	25 (37.3)	0.759	0.684
Enhancement	37 (61.7)	295 (98.7)	57 (85.1)	90.140	<0.001
FLAIR hyperintensity	36 (60.0)	210 (70.2)	40 (59.7)	1.365	0.529
DWI hyperintensity	21 (35.0)	202 (67.6)	26 (38.8)	39.907	<0.001
UNNT, undefined neoplastic nature tumor;CT, Computed Tomography; MRI, Magnetic Resonance Imaging; FLAIR, fluid-attenuated inversion recovery; DWI, diffuse weight image.
