# Supplementary material for: Skull bone tumor: a review of clinicopathological and neuroimaging characteristics of 426 cases at a single center
Source: Cancer Commun (Lond). 2019 Mar 8;39:8. doi: 10.1186/s40880-019-0353-0 (PMC6407197; doi:10.1186/s40880-019-0353-0)
Supplement: Supplementary file 7 — Additional file 7: Table S3. Summary of general information, clinicopathologic features and follow-up results for 232 patients with chordomas and chondrosarcomas. [file 40880_2019_353_MOESM7_ESM.xlsx]

## Sheet: Sheet1
Table S3. Summary of general information, clinicopathologic features and follow-up results for 232 patients with chordomas and chondrosarcomas
Tumors	Number of cases	Male:female ratio	Age distribution (years):	Most common location		Treatment (%)		Local recurrence rate	Percentage of alive cases
	(% of all tumors)		Median (range)	(cases)	OP	RT	CT	(%)	(%)
Chordoma
Conventional	131 (30.8)	72 : 59	38 (8-81)	Clivus (101)	47.3 (GTR)	78.6	20.6	32.8	69.5
Chondroid	35 (8.2)	21 : 14	44 (8-65)	Clivus (24)	68.6 (GTR)	74.3	48.6	40.0	62.9
Dedifferentiated	9 (2.1)	3 : 6	29 (10-53)	Jugular foramen (4)	33.3 (GTR)	100	55.6	55.6	55.6
Chondrosarcoma
Myxoid	48 (11.3)	25 : 23	33 (12-76)	Patrosal (15)	72.9 (GTR)	47.9	29.2	37.5	58.3
Dedifferentiated	5 (1.2)	4 : 1	24 (10-35)	Clivus (4)	20.0 (GTR)	80.0	60.0	80.0	40.0
Mesenchymal	4 (0.9)	3 : 1	37 (15-52)	Clivus (2), parasellar (2)	50.0 (GTR）	50.0	25.0	50.0	50.0
OP, operation; RT, radiotherapy; CT, chemotherapy; GTR, gross-total resection.
