# Supplementary material for: Skull bone tumor: a review of clinicopathological and neuroimaging characteristics of 426 cases at a single center
Source: Cancer Commun (Lond). 2019 Mar 8;39:8. doi: 10.1186/s40880-019-0353-0 (PMC6407197; doi:10.1186/s40880-019-0353-0)
Supplement: Supplementary file 8 — Additional file 8: Table S4. Statistical analysis of immunostaining status of 232 patients with chordomas or chondrosarcomas. [file 40880_2019_353_MOESM8_ESM.xlsx]

## Sheet: Sheet1
Table S4 Statistical analysis of immunostaining status of 232 patients with chordomas or chondrosarcomas
IHC item	Number of cases (% of chordomas)	Number of cases (% of chondrosarcomas)	P value
EMA	161 (92.0)	9 (15.8)	<0.001
CK	157 (89.7)	4 (7.0)	<0.001
CK8/18	139 (79.4)	8 (14.0)	<0.001
Podoplanin	17 (9.7)	45 (78.9)	<0.001
Lys	53 (30.3)	36 (63.2)	<0.001
EMA, ethylene/methacrylic acid; CK, cytokeratin; CK8/18, cytokine 8/18; Lys, lysozyme.
